# Supplementary material for: Predictors of In-Hospital Mortality after Thrombectomy in Anterior Circulation Large Vessel Occlusion: A Retrospective, Machine Learning Study
Source: Diagnostics (Basel). 2024 Jul 16;14(14):1531. doi: 10.3390/diagnostics14141531 (PMC11275350; doi:10.3390/diagnostics14141531)
Supplement: Supplementary file 1 [file diagnostics-14-01531-s001.zip]

Archive with 1 entries (1 files):
- diagnostics-3088983-SI.pdf
